# Supplementary material for: Structure and mechanism of oxalate transporter OxlT in an oxalate-degrading bacterium in the gut microbiota
Source: Nat Commun. 2023 Apr 3;14:1730. doi: 10.1038/s41467-023-36883-5 (PMC10070484; doi:10.1038/s41467-023-36883-5)
Supplement: Supplementary file 4 — Supplementary Dataset 1 [file 41467_2023_36883_MOESM4_ESM.xlsx]

## Sheet: Sheet1
mutation	primer direction	sequence
Q34A	forward	GGTGTCGCATATTCCTGGACACTGTA
Q34A	reverse	GGAATATGCGACACCCGAGATCATACA
Y35A	forward	GTCCAAGCTTCCTGGACACTGTACGC
Y35A	reverse	CCAGGAAGCTTGGACACCCGAGATCAT
Y124A	forward	ATCGTTGCCGGTATCGCGATGAACAC
Y124A	reverse	GATACCGGCAACGATACCAACACCTGC
Y150A	forward	GCCGGTGCCGGTCTGGGTGTTCTGCC
Y150A	reverse	CAGACCGGCACCGGCAGCGGTGAAACC
N268A	forward	CTGTTCGCTGGTGGTTGCCGTCCTTTC
N268A	reverse	ACCACCAGCGAACAGGTTCTGGATCGA
R272A	forward	GGTTGCGCTCCTTTCTGGGGTTTCGT
R272A	reverse	GAAAGGAGCGCAACCACCATTGAACAG
W324A	forward	TTCACAGCGGGTGGTAGCTACGCTCT
W324A	reverse	ACCACCCGCTGTGAAGAATGCGATTGC
Y328A	forward	GGTAGCGCCGCTCTGTTCCCATCGAC
Y328A	reverse	CAGAGCGGCGCTACCACCCCATGTGAA
W352A	forward	TTCTTCGCGGCTGCAAAAGCAACTGC
W352A	reverse	TGCAGCCGCGAAGAAACCATAGTTTCT
K355Q	forward	GGCTGCACAAGCAACTGCCTCGATCT
K355Q	reverse	GTTGCTTGTGCAGCCCAGAAGAAACC
