# Supplementary material for: Structure and mechanism of oxalate transporter OxlT in an oxalate-degrading bacterium in the gut microbiota
Source: Nat Commun. 2023 Apr 3;14:1730. doi: 10.1038/s41467-023-36883-5 (PMC10070484; doi:10.1038/s41467-023-36883-5)
Supplement: Supplementary file 8 — Source Data [file 41467_2023_36883_MOESM8_ESM.xlsx]

## Sheet: Fig2c
sample	experiment	deltaTm (˚C)
wt	exp1	4.215
wt	exp2	4.224
wt	exp3	4.301
wt	exp4	4.571
wt	exp5	3.933
wt	exp6	4.78
wt	exp7	3.97
wt	exp8	5.521
wt	exp9	4.99
wt	exp10	4.185
wt	exp11	3.951
wt	exp12	3.865
wt	exp13	3.904
wt	exp14	4.258
wt	exp15	4.278
wt	exp16	4.132
wt	exp17	3.71
Q34A	exp1	2.077
Q34A	exp2	2.093
Q34A	exp3	1.479
Y35A	exp1	1.338
Y35A	exp2	1.41
Y35A	exp3	1.818
Y124A	exp1	0.297
Y124A	exp2	0.848
Y124A	exp3	0.435
Y150A	exp1	0.762
Y150A	exp2	1.742
Y150A	exp3	0.424
N268A	exp1	1.034
N268A	exp2	0.497
N268A	exp3	0.175
R272A	exp1	1.146
R272A	exp2	1.951
R272A	exp3	2.191
W324A	exp1	0.136
W324A	exp2	0.457
W324A	exp3	0.798
Y328A	exp1	2.832
Y328A	exp2	4.149
Y328A	exp3	3.156
W352A	exp1	3.839
W352A	exp2	4.02
W352A	exp3	3.01
K355Q	exp1	1.398
K355Q	exp2	1.081
K355Q	exp3	0.665

## Sheet: Fig2d
sample	replicates	normalized activity (%)
wt	replicate1	107
wt	replicate2	93
Q34A	replicate1	24
Q34A	replicate2	46
Y35A	replicate1	54
Y35A	replicate2	50
Y124A	replicate1	131
Y124A	replicate2	108
N268A	replicate1	32
N268A	replicate2	-4.5
R272A	replicate1	-28
R272A	replicate2	15
W324A	replicate1	6.3
W324A	replicate2	48
Y328A	replicate1	38
Y328A	replicate2	38
W352A	replicate1	8.1
W352A	replicate2	37
K355Q	replicate1	-26
K355Q	replicate2	-12
Yellow columns: data reposted from ref. #40 (Hayashi et al. Prot. Sci. 30, 2161, 2021.)

## Sheet: Fig2e
	empty			WT			Q34A			Y35A			Y124A			N268A			R272A			W324A			Y328A
	exp0	exp1	exp2	exp0	exp1	exp2	exp0	exp1	exp2	exp0	exp1	exp2	exp0	exp1	exp2	exp0	exp1	exp2	exp0	exp1	exp2	exp0	exp1	exp2	exp0	exp1	exp2
0 min	23.6	27.6	32.4	33.6	31.4	43.3	ND	28.1	32.9	ND	25.8	28.2	ND	23.3	31.5	ND	29.1	29.6	28.2	27.1	30	ND	23.6	38.1	ND	24.1	34.9
5 min	ND	30.5	38.2	ND	49.2	54.4	ND	34.4	47.7	ND	37	36.8	ND	36.5	58.2	ND	32.3	34.3	ND	30.8	41.1	ND	25.7	52.1	ND	24.6	40.8
60 min	24.5	30.7	42	101	106.2	92.8	ND	56.1	81.9	ND	61.9	55.5	ND	86.8	111.5	ND	43.2	33.4	51.3	42.1	45.6	ND	78.1	90.4	ND	38.8	59.2
	ND: No Data

## Sheet: SIFig5a
Temp (˚C)	wt-	wt+	Q34A-	Q34A+	Y35A-	Y35A+	Y124A-	Y124A+	Y150A-	Y150A+	N268A-	N268A+	R272A-	R272A+	W324A-	W324A+	Y328A-	Y328A+	W352A-	W352A+	K355Q-	K355Q+
0	1	1	1	1	1	1	1	1	1	1	1	1	1	1	1	1	1	1	1	1	1	1
30	1.01431	1.0285	1.01056	1.01157	1.01544	1.0497	1.02936	0.997637	1.04207	1.07909	1.04088	1.06151	1.01343	0.97155	1.00869	1.00856	1.04359	1.01028	0.974676	1.02822	1.03236	0.977644
33.5	1.03197	1.02777	0.987133	0.881233	1.01119	1.03404	1.0604	0.97839	1.03263	1.05318	1.01131	1.08979	1.0123	0.915358	0.989727	0.965017	0.965832	0.84717	0.970824	1.02839	1.02168	1.0211
35.6	0.757676	0.835282	0.649106	0.673993	0.785053	0.803387	0.785939	0.63921	0.600408	0.524083	0.704419	0.515269	0.810585	0.779247	0.912443	0.574002	0.468942	0.679979	0.660314	0.825845	0.597691	0.610098
39	0.393438	0.668134	0.377049	0.533244	0.474709	0.579555	0.292942	0.428632	0.267404	0.352191	0.240483	0.339457	0.475897	0.63519	0.244942	0.374559	0.30004	0.549894	0.403911	0.676343	0.346928	0.452694
42	0.295579	0.566865	0.285811	0.408227	0.350305	0.449303	0.227745	0.330105	0.215741	0.28081	0.198392	0.254094	0.360714	0.508237	0.182185	0.285953	0.244006	0.424503	0.305964	0.512262	0.2733	0.345357
45.6	0.210249	0.422618	0.200145	0.335814	0.237498	0.294097	0.164449	0.235573	0.166159	0.220246	0.15607	0.212238	0.237209	0.349334	0.160455	0.237386	0.180724	0.310687	0.207611	0.37891	0.201757	0.249758
47.6	0.176573	0.324944	0.167169	0.273967	0.202326	0.249089	0.157696	0.199267	0.144881	0.188098	0.127622	0.176026	0.216144	0.270282	0.150106	0.202141	0.160518	0.259258	0.173419	0.272164	0.16291	0.20403
51	0.130413	0.215084	0.114507	0.195566	0.140851	0.173724	0.131277	0.156827	0.113569	0.150769	0.1176	0.134503	0.116798	0.199739	0.103253	0.134005	0.149848	0.173038	0.102809	0.173112	0.116851	0.142344
80	0.0513004	0.0655716	0.0491667	0.0378301	0.063682	0.0965349	0.0611858	0.0652735	0.029035	0.0384524	0.0572298	0.0581154	0.0346922	0.0440231	0.061785	0.0584291	0.0606889	0.0547681	0.0247716	0.0434936	0.0484304	0.0530062

## Sheet: SIFig5b
sample	experiment	Tm (˚C)
wt	exp1	39.043
wt	exp2	39.365
wt	exp3	39.325
wt	exp4	40.404
wt	exp5	39.096
wt	exp6	38.872
wt	exp7	38.67
wt	exp8	38.102
wt	exp9	39.143
wt	exp10	39.05
wt	exp11	38.86
wt	exp12	39.61
wt	exp13	38.894
wt	exp14	39.17
wt	exp15	39.318
wt	exp16	38.783
wt	exp17	39.35
Q34A	exp1	38.573
Q34A	exp2	38.562
Q34A	exp3	38.525
Y35A	exp1	40.926
Y35A	exp2	39.986
Y35A	exp3	39.814
Y124A	exp1	38.635
Y124A	exp2	38.315
Y124A	exp3	38.212
Y150A	exp1	37.561
Y150A	exp2	38.133
Y150A	exp3	37.774
N268A	exp1	39.93
N268A	exp2	37.6
N268A	exp3	38.336
R272A	exp1	40.469
R272A	exp2	40.123
R272A	exp3	40.033
W324A	exp1	38.042
W324A	exp2	37.99
W324A	exp3	38.149
Y328A	exp1	37.106
Y328A	exp2	36.895
Y328A	exp3	37.351
W352A	exp1	38.796
W352A	exp2	38.361
W352A	exp3	38.785
K355Q	exp1	39.52
K355Q	exp2	38.283
K355Q	exp3	38.732

## Sheet: SIFig6a
[oxalate] (μM)	slope	fitting error
0	0.002497	0.0002153
1	0.002739	0.0001764
3	0.003067	0.000227
10	0.004632	0.0001727
30	0.00983	0.000188
100	0.02792	0.0002549
300	0.07857	0.0006198
1000	0.154	0.003544

## Sheet: SIFig6b
	empty		WT		R272A
	slope	fitting error	slope	fitting error	slope	fitting error
0 sec	0.007351	0.0002792	0.01047	0.0005582	0.00878	0.0006281
15 sec	ND	ND	0.009759	0.000586	0.01014	0.0008277
30 sec	ND	ND	0.01161	0.0003811	0.009155	0.0002616
1 min	ND	ND	0.0117	0.000647	0.009836	0.0006045
2 min	ND	ND	0.01446	0.0007477	0.009776	0.0006972
3 min	ND	ND	0.01668	0.001271	0.01074	0.0006945
10 min	0.007891	0.0002766	0.02316	0.001149	0.01302	0.000264
60 min	0.007642	0.0003722	0.03148	0.001178	0.01599	0.0007682
	ND: No Data
	yellow highlights: also used for Fig.2d

## Sheet: SIFig6c
	empty			WT			Q34A			Y35A			Y124A			N268A			R272A			W324A			Y328A
	exp0	exp1	exp2	exp0	exp1	exp2	exp0	exp1	exp2	exp0	exp1	exp2	exp0	exp1	exp2	exp0	exp1	exp2	exp0	exp1	exp2	exp0	exp1	exp2	exp0	exp1	exp2
0 min	0.007351	0.00861	0.01011	0.01047	0.009803	0.0135	ND	0.008761	0.01026	ND	0.008058	0.008798	ND	0.007252	0.009827	ND	0.009077	0.009229	0.00878	0.008456	0.009369	ND	0.007367	0.01188	ND	0.00753	0.01087
5 min	ND	0.00951	0.0119	ND	0.01533	0.01696	ND	0.01073	0.01489	ND	0.01153	0.01147	ND	0.01139	0.01815	ND	0.01006	0.0107	ND	0.009607	0.01281	ND	0.008	0.01625	ND	0.007657	0.01272
60 min	0.007642	0.009583	0.01311	0.03148	0.03313	0.02894	ND	0.0175	0.02554	ND	0.01931	0.01732	ND	0.02707	0.03478	ND	0.01346	0.01041	0.01599	0.01314	0.01421	ND	0.02435	0.02818	ND	0.0121	0.01845
	ND: No Data

## Sheet: SIFig7c
	no ligand	no ligand	no ligand	no ligand	oxalate	oxalate	oxalate	oxalate	malonate	malonate	malonate	malonate	succinate	succinate	succinate	succinate
Temp (˚C)	exp1	exp2	exp3	Average	exp1	exp2	exp3	Average	exp1	exp2	exp3	Average	exp1	exp2	exp3	Average
0	1	1	1	1	1	1	1	1	1	1	1	1	1	1	1	1
30	0.9604	0.984969	0.990555	0.978641	0.997838	0.975758	0.995796	0.989797	1.01919	1.05414	1.02543	1.03292	1.02564	1.00963	1.00498	1.01342
33.5	0.950001	0.949164	0.911585	0.936917	0.829244	0.815812	0.834277	0.826444	0.858168	0.907814	0.861384	0.875789	0.967562	0.955444	0.866413	0.929806
35.6	0.363631	0.337715	0.293741	0.331696	0.641991	0.642737	0.623836	0.636188	0.411751	0.401445	0.417007	0.410068	0.407575	0.388817	0.414115	0.403502
39	0.13539	0.151909	0.148426	0.145242	0.504471	0.510369	0.485068	0.499969	0.29809	0.285431	0.289836	0.291119	0.240618	0.25202	0.281376	0.258005
42	0.108283	0.127617	0.110833	0.115578	0.415298	0.398006	0.382044	0.398449	0.223768	0.235319	0.23139	0.230159	0.198331	0.205028	0.223198	0.208853
45.6	0.0754393	0.0917174	0.0965358	0.0878975	0.274366	0.276559	0.265949	0.272292	0.169462	0.173627	0.169125	0.170738	0.149936	0.154002	0.160136	0.154691
47.6	0.0689062	0.0682989	0.0803291	0.0725114	0.220555	0.181198	0.211301	0.204351	0.141996	0.143778	0.14191	0.142561	0.124659	0.120032	0.137554	0.127415
51	0.0599923	0.0684863	0.0681284	0.0655357	0.13705	0.143994	0.139942	0.140329	0.0987527	0.109412	0.0943655	0.100843	0.0971516	0.0921105	0.100407	0.0965565

## Sheet: SIFig14
Antibody: Penta·His HRP Conjugate (QIAGEN, Cat. No. 34460, 1:2000 dilution)
*: Purified, His-tagged XeR (positive control for immunodetection and a marker for xenorhodopsin)
